# Supplementary material for: Extracting reaction networks from databases–opening Pandora’s box
Source: Brief Bioinform. 2013 Aug 14;15(6):973–83. doi: 10.1093/bib/bbt058 (PMC4239801; doi:10.1093/bib/bbt058)
Supplement: Supplementary Data [file supp_bbt058_Fearnley_et_al-Supplementary_S2.xls]

## Sheet: Sheet1
Unique Record	Duplicates in Unmodified Data
ADP_Cytoplasm	2ADP_Cytoplasm		Supplementary Materials for Fearnley et al, 'Extracting Reaction Networks from Databases - Opening Pandora's Box'
	ADP_Cytoplasm		Data sourced from the supplementary materials of:
	ADP_cytoplasm		A Computational Framework for the Topological Analysis and Targeted Disruption of Signal Transduction Networks
	ADP_cytosol		Dasika, Madhukar S.; Burgard, Anthony; Maranas, Costas D.
	ADP_Cytosol		Biophysical journal doi:10.1529/biophysj.105.069724 (volume 91 issue 1 pp.382 - 398)
Akt_Cytosol	Akt_Cytosol
	AKT_cytosol
	AKT_Intracellular
Akt_CytosolINAC	Akt_CytosolINAC
	AKT_cytosolINAC
	AKT_IntracellularINAC
ATP_Cytoplasm	2ATP_Cytoplasm
	ATP_Cytoplasm
	ATP_cytoplasm
	ATP_cytosol
	ATP_Cytosol
Caspase-9_cytoplasm	Caspase-9_cytoplasm
	Caspase9_Intracellular
Caspase-9_cytoplasmINAC	Caspase-9_cytoplasmINAC
	Caspase9_IntracellularINAC
ComplexRasGDP_cytoplasm	ComplexGDPRas_cytoplasm
	ComplexRasGDP_cytoplasm
ComplexSOSGrb2_Cytosol	ComplexGrb2SOS_Cytosol
	ComplexSOSGrb2_Cytosol
ComplexJAKLigandJAKreceptor_cytoplasm	ComplexJAKreceptorJAKLigand_cytoplasm
	ComplexJAKLigandJAKreceptor_cytoplasm
GDP_cytoplasm	GDP_cytoplasm
	GDP_Cytosol
Grb2_cytoplasm	Grb2_cytoplasm
	Grb2_Cytosol
GRB2_PlasmaMembrane	GRB2_PlasmaMembrane
	Grb2_PlasmaMembrane
GRB2_PlasmaMembraneINAC	GRB2_PlasmaMembraneINAC
	Grb2_PlasmaMembraneINAC
GTP_cytoplasm	GTP_cytoplasm
	GTP_Cytosol
Jak_Cytoplasm	Jak_Cytoplasm
	JAK_cytoplasm
Pi_Cytoplasm	Pi_Cytoplasm
	Pi_cytoplasm
PI3K_Cytosol	PI3K_Cytosol
	PI3K_Intracellular
PTEN_cytoplasm	PTEN_cytoplasm
	PTEN_cytosol
SOS_cytoplasm	SOS_cytoplasm
	SOS_Cytosol
Spry_Cytosol	Spry_Cytosol
	SPRY_Cytosol
